# Supplementary material for: Safety, Immunogenicity and Protective Activity of a Modified Trivalent Live Attenuated Influenza Vaccine for Combined Protection Against Seasonal Influenza and COVID-19 in Golden Syrian Hamsters
Source: Vaccines (Basel). 2024 Nov 21;12(12):1300. doi: 10.3390/vaccines12121300 (PMC11679497; doi:10.3390/vaccines12121300)
Supplement: Supplementary file 1 [file vaccines-12-01300-s001.zip]

Archive with 1 entries (1 files):
- vaccines-3318321-supplementary.pdf
